# Supplementary material for: Phospholipase D1 Attenuation Therapeutics Promotes Resilience against Synaptotoxicity in 12-Month-Old 3xTg-AD Mouse Model of Progressive Neurodegeneration
Source: Int J Mol Sci. 2023 Feb 8;24(4):3372. doi: 10.3390/ijms24043372 (PMC9967100; doi:10.3390/ijms24043372)
Supplement: Supplementary file 1 [file ijms-24-03372-s001.zip]

Archive with 1 entries (1 files):
- ijms-2172983-supplementary.pdf
